# Supplementary material for: Artificial Intelligence in Resuscitation: A Scoping Review
Source: J Clin Med. 2023 Mar 14;12(6):2254. doi: 10.3390/jcm12062254 (PMC10054374; doi:10.3390/jcm12062254)
Supplement: Supplementary file 1 [file jcm-12-02254-s001.zip]

Archive with 1 entries (1 files):
- jcm-2217821-supplementary file.pdf
